# Supplementary material for: Effectiveness of Health Systems Strengthening Implementation Model to Improve Health of Pregnant and Lactating Women by Increasing Compliance with IFA and Calcium Tablets: A Quasi-Experimental Study
Source: Nutrients. 2026 Jul 14;18(14):2301. doi: 10.3390/nu18142301 (PMC13416310; doi:10.3390/nu18142301)
Supplement: Supplementary file 1 [file nutrients-18-02301-s001.zip]

Archive with 1 entries (1 files):
- nutrients-4356334-supplementary files.pdf
